# Supplementary material for: Oviposition Dynamics and Niche Utilization in Two Sympatric Drosophila Species
Source: J Chem Ecol. 2025 Feb 4;51(1):21. doi: 10.1007/s10886-025-01576-4 (PMC11794365; doi:10.1007/s10886-025-01576-4)
Supplement: Supplementary file 1 — Supplementary file1 (XLSX 30 KB) [file 10886_2025_1576_MOESM1_ESM.xlsx]

## Sheet: Raw_data_Fig1C
Raw data: Number of eggs for all replicates and treatments in Fig1C
D. mel with D. mel
Replicate	1		2		3		4		5		6		7		8		9		10		11		12		13		14		15		16		17		18		19		20		21		22		23		24		25
Species	D. mel GFP	D. mel CS	D. mel GFP	D. mel CS	D. mel GFP	D. mel CS	D. mel GFP	D. mel CS	D. mel GFP	D. mel CS	D. mel GFP	D. mel CS	D. mel GFP	D. mel CS	D. mel GFP	D. mel CS	D. mel GFP	D. mel CS	D. mel GFP	D. mel CS	D. mel GFP	D. mel CS	D. mel GFP	D. mel CS	D. mel GFP	D. mel CS	D. mel GFP	D. mel CS	D. mel GFP	D. mel CS	D. mel GFP	D. mel CS	D. mel GFP	D. mel CS	D. mel GFP	D. mel CS	D. mel GFP	D. mel CS	D. mel GFP	D. mel CS	D. mel GFP	D. mel CS	D. mel GFP	D. mel CS	D. mel GFP	D. mel CS	D. mel GFP	D. mel CS	D. mel GFP
Food plate 1	0	0	0	0	14	7	7	0	0	16	0	27	0	0	0	0	8	37	0	0	0	0	3	14	9	18	1	2	0	0	0	0	12	11	0	0	0	0	15	25	0	0	9	6	0	31	2	0	1
Food plate 2	2	18	21	1	0	0	10	0	1	0	0	0	12	12	0	0	0	0	1	17	19	1	2	1	0	1	0	0	1	0	0	0	0	0	6	8	3	0	0	11	0	17	0	0	0	0	0	0	0
Food plate 3	0	0	0	0	0	0	0	0	0	0	0	0	0	0	0	0	0	0	0	0	1	36	0	5	0	3	0	0	3	0	0	0	1	0	0	0	10	5	0	0	0	0	0	0	23	0	0	20	0
Food plate 4	16	4	0	0	1	10	4	1	0	12	11	0	0	0	27	27	0	0	25	11	0	0	5	2	0	4	0	0	10	27	7	5	0	0	0	0	2	0	0	0	15	4	10	15	0	0	7	0	7
Correlation spearman	0.7778		1		0.7778		-0.2582		-0.5443		-0.3333		1		1		1		0.7778		0.7778		0		0.7746		1		0.7746		1		0.8165		1		0.7746		0.8165		0.2722		1		-0.3333		-0.5443		-0.05556
Soft substrate
Replicate	1		2		3		4		5		6		7		8		9		10		11		12		13		14		15
Species	D. mel GFP	D. mel CS	D. mel GFP	D. mel CS	D. mel GFP	D. mel CS	D. mel GFP	D. mel CS	D. mel GFP	D. mel CS	D. mel GFP	D. mel CS	D. mel GFP	D. mel CS	D. mel GFP	D. mel CS	D. mel GFP	D. mel CS	D. mel GFP	D. mel CS	D. mel GFP	D. mel CS	D. mel GFP	D. mel CS	D. mel GFP	D. mel CS	D. mel GFP	D. mel CS	D. mel GFP	D. mel CS
Food plate 1	0	23	5	32	9	0	0	0	7	19	26	0	2	9	0	0	18	28	22	11	11	0	0	0	0	2	31	0	11	43
Food plate 2	0	0	0	0	0	0	0	0	0	0	4	0	0	0	0	0	0	0	0	0	0	0	4	30	6	0	0	0	0	0
Food plate 3	11	1	0	0	1	31	13	9	0	0	0	0	10	28	28	0	0	0	0	0	2	43	0	0	4	27	4	2	0	2
Food plate 4	0	0	0	0	0	0	0	0	0	0	0	30	0	0	0	11	0	0	0	29	0	0	21	5	0	0	0	0	0	0
Correlation spearman	0.2722		1		0.2722		1		1		-0.5443		1		-0.3333		1		0.2722		0.2722		0.7778		-0.05556		0.2722		0.816497
Yeast added
Replicate	1		2		3		4		5		6		7		8		9		10		11		12		13		14		15
Species	D. mel GFP	D. mel CS	D. mel GFP	D. mel CS	D. mel GFP	D. mel CS	D. mel GFP	D. mel CS	D. mel GFP	D. mel CS	D. mel GFP	D. mel CS	D. mel GFP	D. mel CS	D. mel GFP	D. mel CS	D. mel GFP	D. mel CS	D. mel GFP	D. mel CS	D. mel GFP	D. mel CS	D. mel GFP	D. mel CS	D. mel GFP	D. mel CS	D. mel GFP	D. mel CS	D. mel GFP	D. mel CS
Food plate 1	21	15	12	40	37	42	1	30	0	0	10	34	11	44	0	0	0	0	15	0	0	1	0	39	0	0	21	29	19	38
Food plate 2	0	0	0	0	0	0	0	0	0	30	0	0	0	0	0	0	24	28	5	17	0	0	0	0	9	0	0	0	0	0
Food plate 3	0	0	0	0	0	0	0	0	0	0	0	0	0	0	9	0	0	0	0	0	0	0	9	0	4	0	0	1	0	0
Food plate 4	2	0	0	0	0	0	0	0	30	0	0	0	0	0	0	39	17	20	0	0	9	0	0	0	0	15	0	0	0	0
Correlation spearman	0.8165		1		1		1		-0.3333		1		1		-0.3333		1		0.2722		-0.3333		-0.3333		-0.5443		0.816497		1
Small surface
Replicate	1		2		3		4		5		6		7		8		9		10		11		12		13		14		15
Species	D. mel GFP	D. mel CS	D. mel GFP	D. mel CS	D. mel GFP	D. mel CS	D. mel GFP	D. mel CS	D. mel GFP	D. mel CS	D. mel GFP	D. mel CS	D. mel GFP	D. mel CS	D. mel GFP	D. mel CS	D. mel GFP	D. mel CS	D. mel GFP	D. mel CS	D. mel GFP	D. mel CS	D. mel GFP	D. mel CS	D. mel GFP	D. mel CS	D. mel GFP	D. mel CS	D. mel GFP	D. mel CS
Food plate 1	6	9	0	0	0	0	18	23	0	0	8	0	0	0	0	0	0	1	0	0	1	11	22	17	0	0	0	29	0	0
Food plate 2	0	0	0	15	0	12	0	0	0	0	0	0	8	0	0	0	0	0	11	25	0	0	0	0	5	15	1	0	0	0
Food plate 3	0	0	0	0	6	0	22	0	0	0	2	15	0	0	3	0	0	0	0	0	19	8	0	6	8	0	0	0	11	6
Food plate 4	0	0	11	0	0	0	0	0	10	17	0	0	7	3	1	8	3	17	0	0	0	0	0	0	0	0	14	0	0	0
Correlation spearman	1		-0.3333		-0.3333		0.2722		1		0.2722		0.2722		0.2722		0.8165		1		0.7778		0.8165		0.2722		-0.5443		1
D. mel after D. mel
Replicate	1		2		3		4		5		6		7		8		9		10		11		12		13		14		15		16		17		18
Species	D. mel CS	D. mel CS	D. mel CS	D. mel CS	D. mel CS	D. mel CS	D. mel CS	D. mel CS	D. mel CS	D. mel CS	D. mel CS	D. mel CS	D. mel CS	D. mel CS	D. mel CS	D. mel CS	D. mel CS	D. mel CS	D. mel CS	D. mel CS	D. mel CS	D. mel CS	D. mel CS	D. mel CS	D. mel CS	D. mel CS	D. mel CS	D. mel CS	D. mel CS	D. mel CS	D. mel CS	D. mel CS	D. mel CS	D. mel CS	D. mel CS	D. mel CS
Food plate 1	0	0	0	0	14	7	7	0	0	16	0	27	0	0	0	0	8	37	0	0	0	0	3	14	9	18	1	2	0	0	0	0	12	11	0	0
Food plate 2	2	18	21	1	0	0	10	0	1	0	0	0	12	12	0	0	0	0	1	17	19	1	2	1	0	1	0	0	1	0	0	0	0	0	6	8
Food plate 3	0	0	0	0	0	0	0	0	0	0	0	0	0	0	0	0	0	0	0	0	1	36	0	5	0	3	0	0	3	0	0	0	1	0	0	0
Food plate 4	16	4	0	0	1	10	4	1	0	12	11	0	0	0	27	27	0	0	25	11	0	0	5	2	0	4	0	0	10	27	7	5	0	0	0	0
Correlation spearman	0.7778		1		0.7778		-0.2582		-0.5443		-0.3333		1		1		1		0.7778		0.7778		0		0.7746		1		0.7746		1		0.8165		1
Average number of eggs laid by each species in each assay
D. mel with D. mel
D. mel GFP	D. mel CS
13.7692	20.8077
Soft substrate
D. mel GFP	D. mel CS
16.6667	27.6667
Yeast added
D. mel GFP	D. mel CS
17.6667	30.8
Small surface
D. mel GFP	D. mel CS
13.1333	15.8
D. mel after D. mel
1st D. mel CS	2nd D. mel CS
13.3333	18.7778
[truncated: 3 more columns]

## Sheet: Raw_data_Fig1D
Raw data: Number of eggs for all replicates and treatments in Fig1D
D. mel with D. sim
Replicate	1		2		3		4		5		6		7		8		9		10		11		12		13		14		15		16		17		18		19		20		21		22		23		24		25
Species	D. mel GFP	D. sim	D. mel GFP	D. sim	D. mel GFP	D. sim	D. mel GFP	D. sim	D. mel GFP	D. sim	D. mel GFP	D. sim	D. mel GFP	D. sim	D. mel GFP	D. sim	D. mel GFP	D. sim	D. mel GFP	D. sim	D. mel GFP	D. sim	D. mel GFP	D. sim	D. mel GFP	D. sim	D. mel GFP	D. sim	D. mel GFP	D. sim	D. mel GFP	D. sim	D. mel GFP	D. sim	D. mel GFP	D. sim	D. mel GFP	D. sim	D. mel GFP	D. sim	D. mel GFP	D. sim	D. mel GFP	D. sim	D. mel GFP	D. sim	D. mel GFP	D. sim	D. mel GFP
Food plate 1	0	0	0	0	1	13	0	0	0	0	0	0	0	0	2	2	6	0	8	23	0	0	0	0	0	0	4	0	4	2	5	0	0	15	10	0	0	0	7	6	13	6	5	23	16	9	0	11	0
Food plate 2	0	0	6	22	0	0	0	0	1	0	0	25	2	0	0	0	0	10	0	0	0	17	0	19	0	0	0	0	5	18	0	12	0	8	5	6	0	19	0	0	1	13	0	0	0	2	4	13	0
Food plate 3	0	0	0	0	0	0	0	0	0	5	2	0	0	0	0	15	1	0	0	0	3	0	0	0	0	0	0	0	17	13	0	0	1	1	0	0	0	0	2	15	0	0	0	0	10	0	0	28	13
Food plate 4	7	15	0	0	16	2	10	20	0	0	0	0	4	2	0	0	0	0	0	0	0	5	4	1	4	19	0	18	0	0	0	0	0	0	0	0	12	0	0	0	0	0	4	0	0	9	0	4	0
Correlation spearman	1		1		0.7778		1		-0.3333		-0.3333		0.8165		0.2722		-0.5443		1		-0.5443		0.2722		1		-0.3333		0.8		-0.3333		-0.2582		0.2722		-0.3333		0.7778		0.7778		0.8165		0.05556		0.2582		0.8165
Soft substrate
Replicate	1		2		3		4		5		6		7		8		9		10		11		12		13		14		15
Species	D. mel GFP	D. sim	D. mel GFP	D. sim	D. mel GFP	D. sim	D. mel GFP	D. sim	D. mel GFP	D. sim	D. mel GFP	D. sim	D. mel GFP	D. sim	D. mel GFP	D. sim	D. mel GFP	D. sim	D. mel GFP	D. sim	D. mel GFP	D. sim	D. mel GFP	D. sim	D. mel GFP	D. sim	D. mel GFP	D. sim	D. mel GFP	D. sim
Food plate 1	0	7	0	0	0	0	20	0	19	0	1	15	9	16	0	0	0	0	0	4	0	0	1	9	5	5	0	0	36	4
Food plate 2	0	0	3	22	7	20	0	0	1	11	0	0	0	0	0	0	0	0	0	0	8	0	0	0	0	1	0	8	0	0
Food plate 3	3	22	6	7	0	0	0	4	0	0	0	0	0	0	5	21	18	17	5	0	0	4	44	0	1	0	0	0	0	0
Food plate 4	0	0	0	0	0	0	0	0	0	0	7	11	0	0	0	0	0	0	18	0	0	0	0	0	13	0	3	0	0	0
Correlation spearman	0.8165		0.7778		1		-0.3333		0.2722		0.7778		1		1		1		-0.5443		-0.3333		0.2722		-0.2108		-0.3333		1
Yeast added
Replicate	1		2		3		4		5		6		7		8		9		10		11		12		13		14		15		16
Species	D. mel GFP	D. sim	D. mel GFP	D. sim	D. mel GFP	D. sim	D. mel GFP	D. sim	D. mel GFP	D. sim	D. mel GFP	D. sim	D. mel GFP	D. sim	D. mel GFP	D. sim	D. mel GFP	D. sim	D. mel GFP	D. sim	D. mel GFP	D. sim	D. mel GFP	D. sim	D. mel GFP	D. sim	D. mel GFP	D. sim	D. mel GFP	D. sim	D. mel GFP	D. sim
Food plate 1	0	0	0	0	15	48	18	0	0	0	0	0	0	0	2	4	0	0	12	0	0	0	0	0	0	0	11	14	0	11	1	0
Food plate 2	0	0	0	0	0	0	0	0	4	17	0	0	11	22	0	6	0	15	0	4	0	0	3	16	0	0	0	0	0	0	0	0
Food plate 3	17	14	0	0	7	0	0	0	0	0	0	8	0	0	0	0	0	0	0	0	0	11	0	0	0	11	0	0	28	7	0	26
Food plate 4	0	0	44	26	0	0	0	17	0	0	12	0	0	0	0	0	5	0	0	0	9	0	0	0	7	0	0	0	0	0	0	0
Correlation spearman	1		1		0.8165		-0.3333		1		-0.3333		1		0.2722		-0.3333		-0.3333		-0.3333		1		-0.3333		1		0.2722		-0.3333
Small surface
Replicate	1		2		3		4		5		6		7		8		9		10		11		12		13		14		15		16
Species	D. mel GFP	D. sim	D. mel GFP	D. sim	D. mel GFP	D. sim	D. mel GFP	D. sim	D. mel GFP	D. sim	D. mel GFP	D. sim	D. mel GFP	D. sim	D. mel GFP	D. sim	D. mel GFP	D. sim	D. mel GFP	D. sim	D. mel GFP	D. sim	D. mel GFP	D. sim	D. mel GFP	D. sim	D. mel GFP	D. sim	D. mel GFP	D. sim	D. mel GFP	D. sim
Food plate 1	0	0	0	2	0	0	1	0	0	0	13	0	0	0	0	0	0	1	0	0	6	0	2	0	18	2	16	14	0	0	0	0
Food plate 2	1	7	0	0	12	7	0	0	0	0	0	0	0	0	0	3	6	0	6	0	0	5	11	3	2	0	0	0	10	7	11	0
Food plate 3	0	0	12	2	0	0	0	4	7	8	0	0	5	6	14	0	0	0	0	0	0	0	0	0	0	12	0	0	0	0	12	6
Food plate 4	0	0	0	5	0	6	0	0	0	0	15	8	0	0	0	0	25	0	14	4	0	1	5	2	0	0	0	0	0	0	0	0
Correlation spearman	1		0		0.8165		-0.3333		1		0.8165		1		-0.3333		-0.5443		0.8165		-0.5443		0.9487		-0.05556		1		1		0.8165
D. mel after D. sim
Replicate	1		2		3		4		5		6		7		8		9		10		11		12		13		14		15		16		17
Species	D. sim	D. mel CS	D. sim	D. mel CS	D. sim	D. mel CS	D. sim	D. mel CS	D. sim	D. mel CS	D. sim	D. mel CS	D. sim	D. mel CS	D. sim	D. mel CS	D. sim	D. mel CS	D. sim	D. mel CS	D. sim	D. mel CS	D. sim	D. mel CS	D. sim	D. mel CS	D. sim	D. mel CS	D. sim	D. mel CS	D. sim	D. mel CS	D. sim	D. mel CS
Food plate 1	0	0	7	0	9	0	0	0	2	4	0	23	0	0	16	0	0	0	32	0	4	29	8	18	0	3	0	1	30	0	4	0	17	0
Food plate 2	0	16	0	0	0	0	0	0	3	7	0	1	0	0	5	0	0	0	0	0	23	0	5	0	0	0	0	0	10	0	18	7	9	0
Food plate 3	0	0	0	2	0	0	0	4	0	0	2	0	4	0	0	0	0	25	0	0	2	0	0	0	0	2	17	0	8	12	3	0	0	0
Food plate 4	11	0	11	22	0	18	10	34	0	0	2	2	0	7	0	20	20	0	0	31	16	3	0	0	20	0	0	21	5	3	17	0	0	2
Correlation spearman	-0.3333		0.5		-0.3333		0.8165		1		-0.4472		-0.3333		-0.5443		-0.3333		-0.3333		-0.1054		0.8165		-0.5443		-0.5443		-0.7379		0.7746		-0.5443
D. sim after D. mel
Replicate	1		2		3		4		5		6		7		8		9		10		11		12		13		14		15
Species	D. mel CS	D. sim	D. mel CS	D. sim	D. mel CS	D. sim	D. mel CS	D. sim	D. mel CS	D. sim	D. mel CS	D. sim	D. mel CS	D. sim	D. mel CS	D. sim	D. mel CS	D. sim	D. mel CS	D. sim	D. mel CS	D. sim	D. mel CS	D. sim	D. mel CS	D. sim	D. mel CS	D. sim	D. mel CS	D. sim
Food plate 1	0	26	20	0	0	0	32	0	7	2	11	4	0	16	2	22	0	42	22	23	3	0	0	22	0	0	3	13	11	0
Food plate 2	0	0	0	0	0	0	0	0	0	0	0	0	0	0	0	0	0	0	0	0	0	41	0	0	0	0	0	0	0	5
Food plate 3	4	0	0	0	4	13	0	13	0	21	0	0	0	0	0	0	0	0	0	0	0	0	7	25	15	12	3	0	0	0
Food plate 4	11	0	0	11	12	0	0	9	0	0	0	22	29	3	0	0	22	0	0	0	22	0	10	4	0	0	0	5	0	0
Correlation spearman	-0.5443		-0.3333		0.2722		-0.5443		0.2722		0.2722		0.2722		1		-0.3333		1		-0.5443		0.2108		1		0.2357		-0.3333
Average number of eggs laid by each species in each assay
D. mel with D. sim
D. mel GFP	D. sim
9.34615	20.7308
Soft substrate
D. mel GFP	D. sim
15.5333	13.8667
Yeast added
D. mel GFP	D. sim
12.875	17.3125
Small surface
D. mel GFP	D. sim
14	7.1875
D. mel after D. sim
D. sim	D. mel CS
20.5882	18.6471
D. sim after D. mel
D. mel CS	D. sim
16.6667	23.6
[truncated: 3 more columns]

## Sheet: Raw_data_Fig2
Raw data: Number of flies in each trap for all replicates and treatments in Fig2
D. mel
Replicate	1	2	3	4	5	6	7	8	9	10	11	12	13	14	15
Species	D. mel CS	D. mel CS	D. mel CS	D. mel CS	D. mel CS	D. mel CS	D. mel CS	D. mel CS	D. mel CS	D. mel CS	D. mel CS	D. mel CS	D. mel CS	D. mel CS	D. mel CS
Trap 1	5	5	4	6	5	4	4	3	4	5	6	5	6	6	5
Trap 2	1	1	2	1	2	4	3	2	2	4	2	1	1	3	2
Trap 3	0	0	1	1	1	2	1	1	1	0	0	0	0	0	0
Trap 4	0	0	1	1	0	0	0	1	0	0	0	0	0	0	0
Morisita's index standardized	0.614715	0.614715	0	0.420053	0.31504	0.110264	0.15752	-0.256549	0.15752	0.490062	0.590488	0.614715	0.705742	0.546783	0.509571
D. mel darkness
Replicate	1	2	3	4	5	6	7	8	9	10	11	12	13	14	15
Species	D. mel CS	D. mel CS	D. mel CS	D. mel CS	D. mel CS	D. mel CS	D. mel CS	D. mel CS	D. mel CS	D. mel CS	D. mel CS	D. mel CS	D. mel CS	D. mel CS	D. mel CS
Trap 1	1	1	2	2	2	3	2	9	8	5	2	3	3	2	3
Trap 2	1	1	0	0	0	0	2	0	1	2	1	2	1	1	2
Trap 3	0	0	0	0	0	0	1	0	0	0	0	0	0	0	1
Trap 4	0	0	0	0	0	0	0	0	0	0	0	0	0	0	0
Morisita's index standardized	-0.179585	-0.179585	0.23628	0.23628	0.23628	0.47256	-0.143668	1	0.79857	0.509571	0.0525066	0.189024	0.23628	0.0525066	0.0262533
Orco KO
Replicate	1	2	3	4	5	6	7	8	9	10	11	12	13	14	15
Species	Orco KO	Orco KO	Orco KO	Orco KO	Orco KO	Orco KO	Orco KO	Orco KO	Orco KO	Orco KO	Orco KO	Orco KO	Orco KO	Orco KO	Orco KO
Trap 1	3	4	4	7	7	4	5	5	5	4	4	6	8	7	7
Trap 2	3	2	3	2	2	3	2	3	3	3	2	2	2	2	2
Trap 3	2	1	1	1	1	2	2	1	1	2	2	2	0	1	0
Trap 4	2	0	1	0	0	0	0	1	0	0	2	0	0	0	0
Morisita's index standardized	-0.46692	0.15752	0	0.554514	0.554514	0.0700088	0.210027	0.110264	0.280035	0.0700088	-0.323252	0.362296	0.690097	0.554514	0.647498
D. mel with D. sim
Replicate	1		2		3		4		5		6		7		8		9		10		11		12		13		14		15		16
Species	D. mel CS	D. sim	D. mel CS	D. sim	D. mel CS	D. sim	D. mel CS	D. sim	D. mel CS	D. sim	D. mel CS	D. sim	D. mel CS	D. sim	D. mel CS	D. sim	D. mel CS	D. sim	D. mel CS	D. sim	D. mel CS	D. sim	D. mel CS	D. sim	D. mel CS	D. sim	D. mel CS	D. sim	D. mel CS	D. sim	D. mel CS	D. sim
Trap 1	2	1	2	1	1	4	3	3	3	1	2	2	3	2	3	1	3	1	3	0	3	1	3	2	3	0	3	2	3	3	2	3
Trap 2	0	2	1	0	2	1	0	1	0	3	1	3	0	2	1	0	0	1	0	2	2	1	0	2	1	1	1	1	2	1	2	1
Trap 3	0	0	0	1	0	0	1	0	0	1	0	0	1	1	0	1	0	0	1	1	0	1	1	1	1	0	1	0	0	0	1	0
Trap 4	0	0	0	1	0	0	0	0	0	0	0	0	1	0	0	0	0	0	0	0	0	0	0	0	0	0	0	1	0	0	0	0
Morisita's index standardized	0.189024		-0.179585		0.47256		0.556362		0.15752		0.3938		0.047256		0.23628		0.441056		-0.0513099		0.15752		0.210027		0.0262533		0.140018		0.546783		0.280035
D. mel with D. sim darkness
Replicate	1		2		3		4		5		6		7		8		9		10		11		12		13		14		15
Species	D. mel CS	D. sim	D. mel CS	D. sim	D. mel CS	D. sim	D. mel CS	D. sim	D. mel CS	D. sim	D. mel CS	D. sim	D. mel CS	D. sim	D. mel CS	D. sim	D. mel CS	D. sim	D. mel CS	D. sim	D. mel CS	D. sim	D. mel CS	D. sim	D. mel CS	D. sim	D. mel CS	D. sim	D. mel CS	D. sim
Trap 1	1	1	1	1	1	0	1	2	1	2	0	3	2	1	0	1	1	3	0	3	5	1	1	3	1	4	2	3	2	3
Trap 2	0	1	0	1	0	1	2	0	1	1	2	0	1	0	1	0	1	0	1	1	0	2	0	1	0	1	0	1	1	0
Trap 3	0	0	1	0	1	0	1	0	0	1	1	0	0	0	0	1	0	0	0	1	0	1	0	1	0	0	0	1	0	0
Trap 4	0	0	0	0	0	1	0	0	0	0	1	0	0	0	0	0	0	0	1	0	0	0	0	0	0	0	0	0	0	0
Morisita's index standardized	0.0525066		-0.179585		-1		0.0262533		0.0262533		-0.256549		0.23628		-0.359169		0.441056		-0.256549		0.490062		0.23628		0.614715		0.427554		0.614715
