# Supplementary material for: Oviposition Dynamics and Niche Utilization in Two Sympatric Drosophila Species
Source: J Chem Ecol. 2025 Feb 4;51(1):21. doi: 10.1007/s10886-025-01576-4 (PMC11794365; doi:10.1007/s10886-025-01576-4)
Supplement: Supplementary file 2 — Supplementary file2 (XLSX 11 KB) [file 10886_2025_1576_MOESM2_ESM.xlsx]

## Sheet: Sheet1
			Table S1. Number and percentage of positive assays in which we found joint oviposition in no plates, or at least in 1 plate.
			Assay type	Number of assays with joint oviposition	Number of assays without joint oviposition	Percentage of assays with joint oviposition	Percentage of assays without joint oviposition
				#	#	%	%
			D. mel with D. sim	18	7	72	28
			D. mel with D. mel	21	4	84	16
			D. mel with D. sim yeast added	9	7	56.25	43.75
			D. mel with D. mel yeast added	8	5	61.5385	38.4615
			D. mel with D. sim soft substrate	11	4	73.3333	26.6667
			D. mel with D. mel soft substrate	13	2	86.6667	13.3333
			D. mel with D. sim small surface	12	4	75	25
			D. mel with D. mel small surface	12	3	80	20
			D. mel after D. sim	8	9	47.0588	52.9412
			D. sim after D. mel	9	6	60	40
			D. mel after D. mel	4	14	22.2222	77.7778
