# Supplementary material for: Oviposition Dynamics and Niche Utilization in Two Sympatric Drosophila Species
Source: J Chem Ecol. 2025 Feb 4;51(1):21. doi: 10.1007/s10886-025-01576-4 (PMC11794365; doi:10.1007/s10886-025-01576-4)
Supplement: Supplementary file 3 — Supplementary file3 (XLSX 11 KB) [file 10886_2025_1576_MOESM3_ESM.xlsx]

## Sheet: Sheet1
			Table S2. Number of assays that resulted either in egg laying or not under the different test conditions.
			Assay type	Total number of assays	Number and Percentage of positive assays		Number and Percentage of negative assays
					#	%	#	%
			D. mel with D. sim	38	26	68.4211	12	31.5789
			D. mel with D. mel	42	26	61.9048	16	38.0952
			D. mel with D. sim yeast added	17	16	94.1176	1	5.88235
			D. mel with D. mel yeast added	18	15	83.3333	3	16.6667
			D. mel with D. sim soft substrate	22	15	68.1818	7	31.8182
			D. mel with D. mel soft substrate	27	15	55.5556	12	44.4444
			D. mel with D. sim small surface	48	16	33.3333	32	66.6667
			D. mel with D. mel small surface	37	15	40.5405	22	59.4595
									1st fly	2nd fly
			D. mel after D. sim	46	17	36.9565	29	63.0435	41.3043	21.7391
			D. sim after D. mel	50	15	30	35	70	62	8
			D. mel after D. mel	24	18	75	6	25	16.6667	8.33333
			Across all assays	369	194	58.8495	175	41.1505
